# Supplementary material for: Genome-Wide Association Mapping of Salinity Tolerance at the Seedling Stage in a Panel of Vietnamese Landraces Reveals New Valuable QTLs for Salinity Stress Tolerance Breeding in Rice
Source: Plants (Basel). 2021 May 28;10(6):1088. doi: 10.3390/plants10061088 (PMC8228224; doi:10.3390/plants10061088)
Supplement: Supplementary file 1 [file plants-10-01088-s001.zip › plants-1203594-supplementary/Figures.xlsx]

## Sheet: Table S1
Table S1. GWAS associations and significant SNPs at p ≤ 1e-03 in the full panel, the indica and the japonica subpanels
No	SNPs	Chr	Position	Trait	P-values		Marker R2 (%)
					Full panel	Indica
1	Dj01_31557933F	1	31557933	Score	8.1456e-05		9.105
2	Dj01_31557936R	1	31557936	Score	6.025e-05		9.455
3	Sj01_31559811R	1	31559811	Score	0.0006359		6.766
4	Sj01_31559894F	1	31559894	Score	0.0006359		6.766
5	Dj01_31566399F	1	31566399	Score	0.00088024		6.404
6	Sj01_31571986F	1	31571986	Score	0.0006359		6.766
7	Dj01_31577334F	1	31577334	Score	0.00040137		7.282
8	Dj01_31656589F	1	31656589	Score	0.0006359		6.766
9	Sj01_32876408R	1	32876408	Chla_b	0.0009145		6.494
10	Sj01_32967260R	1	32967260	Chla_b	0.00093859		6.465
11	Sj01_32967678R	1	32967678	Chla_b	8.3775e-06		12.036
12	Sj01_32976410F	1	32976410	Chla_b	8.3775e-06		12.036
13	Dj01_32999408F	1	32999408	Chla_b	8.3775e-06		12.036
14	Dj01_33000279F	1	33000279	Chla_b	8.3775e-06		12.036
15	Dj01_38614137R	1	38614137	Chla_b	1.4562e-05	0.00010014	11.36-15.40
16	Dj02_06758391F	2	6758391	Chla_b	8.8193e-05		9.2
17	Dj02_06766166F	2	6766166	Chla_b	8.8193e-05		9.2
18	Dj02_06792192F	2	6792192	Chla_b	8.8193e-05		9.2
19	Dj02_06805952F	2	6805952	Chla_b		0.00089642	10.991
20	Sj02_06815078R	2	6815078	Chla_b	8.8193e-05		9.2
21	Dj02_06834893F	2	6834893	Chla_b	8.8193e-05		9.2
22	Dj02_06835761F	2	6835761	Chla_b	0.00043276		7.347
23	Dj02_06839925R	2	6839925	Chla_b	8.8193e-05		9.2
24	Sj02_32011340F	2	32011340	Chla_b	7.6189e-05		9.373
25	Dj03_00624797R	3	624797	Chla_b		2.7836e-05	18.083
26	Sj03_07247414R	3	7247414	Chlb		5.3649e-05	16.088
27	Sj03_29804629F	3	29804629	Chla_b	0.00035063	0.00078214	7.59-11.26
28	Dj03_29819773F	3	29819773	Chla_b	3.3299e-05	0.00078214	10.36-11.26
29	Sj03_29859800F	3	29859800	Chla_b	0.00083363		6.599
30	Sj03_29888731F	3	29888731	Chla_b	0.00010197		9.028
31	Dj03_29898084R	3	29898084	Chla_b	3.3299e-05	0.00078214	10.36-11.26
32	Dj03_30313329R	3	30313329	WC	0.00064847		6.704
				ConcNa	0.00011129		8.565
				Na_K	2.1179e-05		10.401
33	Dj03_33291025R	3	33291025	Chla_b	4.6986e-06		12.748
34	Dj04_04304414R	4	4304414	Chla_b	3.2813e-06	0.00025881	13.19-13.46
35	Dj04_31508275F	4	31508275	Chla_b	0.00011747	2.8627e-05	8.86-18.02
36	Sj05_22658319F	5	22658319	WC		0.000638	10.933
37	Sj05_22696256F	5	22696256	Chla_b	9.4514e-06		11.888
38	Dj07_07090925F	7	7090925	Chl_total		4.5709e-05	16.721
39	Sj07_21410003R	7	21410003	Chl_total		4.5709e-05	16.721
40	Dj07_23502765R	7	23502765	Score	0.00019282		8.113
41	Dj07_23515882F	7	23515882	Score	0.00024759		7.828
42	Dj07_23526487R	7	23526487	WC	0.00046857		7.065
				Score	8.8284e-05		9.011
43	Sj07_23534067R	7	23534067	Score	0.00026877		7.735
44	Sj07_23534581R	7	23534581	WC	0.00099351		6.233
				Score	6.5635e-05		9.355
45	Sj07_23554480F	7	23554480	Score	0.00012278		8.631
46	Dj07_23623244F	7	23623244	Score	0.00031975		7.538
47	Sj08_00386798R	8	386798	Chla_b	2.1954e-05	0.00046032	10.86-12.30
48	Dj08_00390610F	8	390610	Chla_b	2.1954e-05	0.00046032	10.86-12.30
49	Sj08_00393209R	8	393209	Chla_b	7.424e-05	0.00046032	9.40-12.30
50	Dj08_00460421R	8	460421	Score	0.00049782		7.04
51	Dj08_07199222F	8	7199222	Chl_total	4.7215e-05		9.707
52	Sj08_17191665R	8	17191665	Chla	7.8795e-05	0.0003743	8.74-12.16
				Chlb	0.00082931		6.378
53	Dj08_17430561F	8	17430561	Chla	2.6502e-05	9.037e-05	9.96-14.93
				Chlb	0.00054372		6.841
54	Dj08_17521573F	8	17521573	Chla	2.6502e-05	9.037e-05	9.96-14.93
				Chlb	0.00054372		6.841
55	Dj08_17521576R	8	17521576	Chla	2.6502e-05	9.037e-05	9.96-14.93
				Chlb	0.00054372		6.841
56	Dj08_17521915F	8	17521915	Chla	3.7378e-05	9.037e-05	9.57-14.93
				Chlb	0.0005444		6.84
57	Dj08_17521918R	8	17521918	Chla	3.7378e-05	9.037e-05	9.57-14.93
				Chlb	0.0005444		6.84
58	Dj08_17631763F	8	17631763	Chla	0.00078129		6.25
59	Sj09_00878025R	9	878025	Chlb	0.00074536		6.494
60	Sj09_00903017F	9	903017	Chlb	0.00074536		6.494
61	Dj09_00962431F	9	962431	Chla	0.00065319		6.44
62	Dj09_01068703F	9	1068703	Chla_b	1.7542e-05		11.134
63	Dj09_01264501R	9	1264501	Chla	0.0008933		6.107
64	Dj09_04452802R	9	4452802	Chla_b	2.5084e-05		10.701
65	Dj09_04940575R	9	4940575	ConcNa	0.00040749		7.116
66	Dj09_04941453F	9	4941453	ConcNa		0.00030813	12.768
				Na_K		0.00045504	12.1
67	Dj09_04962225F	9	4962225	ConcNa	0.00028358		7.518
				Na_K	0.00039479		7.107
68	Dj09_04978752F	9	4978752	ConcNa	0.00030707		7.429
				Na_K	0.00042544		7.025
69	Sj09_05135227R	9	5135227	Chla_b	1.0645e-05		11.742
70	Dj09_05161510F	9	5161510	Chla_b	1.4832e-05		11.338
71	Dj09_05395551F	9	5395551	Chla_b	0.0005818	0.00098474	7.01-10.81
72	Sj09_05413866R	9	5413866	Chla_b	1.7542e-05		11.134
73	Dj09_05430525F	9	5430525	Chla_b	0.00015733		8.519
74	Dj09_05434307F	9	5434307	Chla_b	0.0009254		6.481
75	Dj09_05668259F	9	5668259	Chla_b	7.5232e-05		9.388
76	Dj09_05782676R	9	5782676	Chla_b	2.843e-06		13.372
77	Sj09_05809538R	9	5809538	WC		0.00089499	10.311
78	Sj10_11242896R	10	11242896	Chla_b	4.8778e-05		9.903
79	Sj10_18994166R	10	18994166	WC	4.9237e-05		9.633
				Score	0.00078562		6.531
80	Sj10_19020983F	10	19020983	ConcNa	0.0007516		6.445
81	Dj11_16408944F	11	16408944	Score	0.00077734	8.3019e-05	6.54-14.04
				Chla_b	0.00088648		6.529
82	Dj11_18273105R	11	18273105	ConcK	0.00022043	0.00066282	7.14-10.95
83	Dj11_18289032F	11	18289032	ConcK	0.00022043	0.00066282	7.14-10.95
84	Sj11_18301061R	11	18301061	ConcK	0.00046813	0.00066282	6.38-10.95
85	Sj11_18303954R	11	18303954	ConcK	0.00059304		6.142
86	Sj11_18306971R	11	18306971	ConcK	0.00059304		6.142
87	Dj11_18316316F	11	18316316	Score	0.00043737		7.185
				ConcK	0.00043883		6.445
				ConcNa	0.00090107		6.248
88	Dj11_18330325F	11	18330325	ConcK	4.0137e-05	0.00012699	8.91-14.09
89	Dj11_18354942F	11	18354942	ConcK	9.2567e-05	0.00030155	8.04-12.43
90	Dj11_18355572R	11	18355572	ConcK	0.00027858	0.00053469	6.91-11.35
91	Dj11_18357993F	11	18357993	ConcK	6.3279e-05	0.00032924	8.43-12.27
92	Dj11_18357996R	11	18357996	ConcK	6.3279e-05	0.00032924	8.43-12.27
93	Dj11_18360955F	11	18360955	ConcK	6.3279e-05	0.00032924	8.43-12.27
94	Dj11_18363406F	11	18363406	ConcK	0.00087295	0.00012699	5.76-14.09
95	Dj11_18376720R	11	18376720	ConcK	5.5864e-05	0.00012699	8.57-14.09
96	Sj11_18384811R	11	18384811	ConcK	0.00012245	0.00038757	7.75-11.96
97	Dj11_18389610F	11	18389610	ConcK	3.8005e-05	0.00012699	8.97-14.09
98	Dj11_18414574F	11	18414574	Score	0.00072697		6.617
99	Dj11_18426457R	11	18426457	ConcK	0.0007796		5.869
100	Sj11_18426630R	11	18426630	ConcK	0.00039954	0.00034531	6.54-12.17
101	Dj11_18449133R	11	18449133	ConcK		0.00087601	10.435
102	Sj11_18505537R	11	18505537	WC	0.00068341	0.00097923	6.65-10.15
				ConcNa		0.00087606	10.753
103	Dj11_18505570F	11	18505570	WC	0.00040618	0.00060306	7.23-11.04
				ConcK	0.00087692		5.751
				ConcNa		0.00067036	11.263
104	Sj11_18506754R	11	18506754	WC	0.00068341	0.00097923	6.65-10.15
				ConcNa		0.00087606	10.753
105	Dj11_18546345F	11	18546345	ConcNa	0.00023063		7.747
				Na_K	0.00027366		7.511
106	Sj11_18557818R	11	18557818	WC	0.00041624		7.198
				ConcNa	0.0008289		6.339
107	Sj11_18557893F	11	18557893	WC	0.00041624		7.198
				ConcNa	0.0008289		6.339
108	Sj11_18625127R	11	18625127	WC	0.00041624		7.198
				ConcNa	0.0008289		6.339
109	Sj11_18625198F	11	18625198	WC	0.00036249	0.00097923	7.35-10.15
				ConcNa	0.00044786	0.00087606	7.01-10.75
110	Sj11_18638181R	11	18638181	WC	0.00041624		7.198
				ConcNa	0.0008289		6.339
111	Dj11_18640306R	11	18640306	WC	0.00041624		7.198
				ConcNa	0.0008289		6.339
112	Dj11_18661230R	11	18661230	WC	0.00041624		7.198
				ConcNa	0.0008289		6.339
113	Dj11_18666651R	11	18666651	WC	0.00041624		7.198
				ConcNa	0.0008289		6.339
114	Dj11_18674514F	11	18674514	WC	0.00041624		7.198
				ConcNa	0.0008289		6.339
115	Sj12_25886365R	12	25886365	Chla_b	4.8099e-06		12.719
116	Dj12_25889389R	12	25889389	Chla_b	4.8099e-06		12.719
117	Sj12_25929308F	12	25929308	Chla_b	0.00015881		8.508
118	Sj12_25981081R	12	25981081	Chla_b	3.4546e-06		13.13
119	Sj12_25981089F	12	25981089	Chla_b	3.4546e-06		13.13
Chr: chromosome; WC: leaf water content; Score: score of visual salt injury; Chl_total: total chlorophyll content in leaf; Chla: chlorophyll a content in leaf; Chlb: chlorophyll b content in leaf; Chla_b: chlorophyll a to chlorophyll b ratio in leaf; ConcK: K+ concentration in leaf; ConcNa: Na+ concentration in leaf; Na_K: ratio of Na+/K+ in leaf.

## Sheet: Table S2
Table S2. Colocalizations of the QTLs identified in this study with previous reports
QTLs of this study			QTLs of previous studies
QTL name	Trait(s)	Chromosome	QTL name	Trait(s)	Mapping method	Population type	Condition	References
QTL_1	Score	1	qNa1.7	Na concentration	QTL mapping	F2	Pots; EC 10 dSm−1 ; reproductive stage	Hossain et al., 2015
			qNaKR1.8	Na/K ratio	QTL mapping	F2	Pots; EC 10 dSm−1 ; reproductive stage	Hossain et al., 2015
			qPF1.4	Pollen fertility	QTL mapping	F2	Pots; EC 10 dSm−1 ; reproductive stage	Hossain et al., 2015
			qPHl1.1	Plant height	QTL mapping	F2	Pots; EC 10 dSm−1 ; reproductive stage	Hossain et al., 2015
			qPL1.2	Panicle length	QTL mapping	F2	Pots; EC 10 dSm−1 ; reproductive stage	Hossain et al., 2015
			qPF1.5	Pollen fertility	QTL mapping	F2	Pots; EC 10 dSm−1 ; reproductive stage	Hossain et al., 2015
			qPH1.1s	Plant height	QTL mapping	F2	Field; EC 6-8 dSm−1 ; reproductive stage	Mohammadi et al., 2013
			qPL1.1s	Panicle length	QTL mapping	F2	Field; EC 6-8 dSm−1 ; reproductive stage	Mohammadi et al., 2013
QTL_2	Ratio of chlorophyll a to chlorophyll b	1	774 (TropGene)	Tiller number	QTL mapping	DH	Field; upland; water stress; reproductive stage	Lafitte & Courtois, 1999
			781 (TropGene)	Tiller number	QTL mapping	DH	Field; upland; water stress; reproductive stage	Lafitte & Courtois, 1999
			1732 (TropGene)	Biomass	QTL mapping	RILs F6	Greenhouse; water stress 5 das up to 56 das	Price et al., 2002
			qSKC1	Shoot K+ concentration	QTL mapping	Reciprocal Ils	Hydroponic; 140 mmol NaCl; seedlings stage	Cheng et al., 2012
			qRTL1.32	Root length	QTL mapping	RILs	Hydroponic; EC 12 dSm−1 ; seedlings stage	De leon et al., 2016
			qSKD_1.1	Relative deduction of shoot K+ content at EC12 compared to control	GWAS	203 japonica accessions	Hydroponic; salinity stress; seedlings stage	Batayeva et al., 2018
QTL_3	Ratio of chlorophyll a to chlorophyll b	1	qNa1.6	Na concentration	QTL mapping	F2	Pots; EC 10 dSm−1 ; reproductive stage	Hossain et al., 2015
			qSHL1.38	Shoot length	QTL mapping	RILs	Hydroponic; EC 12 dSm−1 ; seedlings stage	De leon et al., 2016
			qSHL1.38	Shoot length	QTL mapping	RILs	Hydroponic; EC 12 dSm−1 ; seedlings stage	De leon et al., 2016
			qSRR1.382	Shoot-root ratio	QTL mapping	RILs	Hydroponic; EC 12 dSm−1 ; seedlings stage	De leon et al., 2016
			qSRR1.386	Shoot-root ratio	QTL mapping	RILs	Hydroponic; EC 12 dSm−1 ; seedlings stage	De leon et al., 2016
QTL_4	Ratio of chlorophyll a to chlorophyll b	2	qCHL2	Leaf chlorophyll content	QTL mapping	RILs	Hydroponic; EC 12-18 dSm−1 ; seedlings stage	Thomson et al., 2010
				Spikelet fertility	GWAS	220 accesssions	Filed; high salinity stress; reproductive stage	Kumar et al., 2015
				Stress susceptibility index of spikelet fertility	GWAS	220 accesssions	Filed; high salinity stress; reproductive stage	Kumar et al., 2015
				Plant yield	GWAS	220 accesssions	Filed; high salinity stress; reproductive stage	Kumar et al., 2015
				Productive tillers	GWAS	220 accesssions	Filed; high salinity stress; reproductive stage	Kumar et al., 2015
				Filled grains	GWAS	220 accesssions	Filed; high salinity stress; reproductive stage	Kumar et al., 2015
QTL_5	Ratio of chlorophyll a to chlorophyll b	2	775 (TropGene)	Tiller number	QTL mapping	DH	Field; upland; water stress; reproductive stage	Lafitte & Courtois, 1999
			qSHL2.32	Shoot length	QTL mapping	RILs	Hydroponic; EC 12 dSm−1; seedlings stage	De leon et al., 2016
QTL_7	Chlorophyll b content	3	qRTL3.7	Root length	QTL mapping	RILs	Hydroponic; EC 12 dSm−1 ; seedlings stage	De leon et al., 2016
			qSTR-3a	Standard tolerance ranking	QTL mapping	F2:3	Hydroponic; EC 12 dSm-1; seedlings stage	Sabouri et al., 2009
			qDM-3	Dry mass of shoot	QTL mapping	F2:3	Hydroponic; EC 12 dSm-1; seedlings stage	Sabouri et al., 2009
QTL_8	Ratio of chlorophyll a to chlorophyll b	3	qSST3a	Score for salt toxicity symptom	QTL mapping	Reciprocal Ils	Hydroponic; 140 mmol NaCl; seedlings stage	Cheng et al., 2012
			qKNR3	Ratio of SKC/SNC	QTL mapping	Reciprocal Ils	Hydroponic; 140 mmol NaCl; seedlings stage	Cheng et al., 2012
			qGP-3	Germination percentage	QTL mapping	RILs, F2:9	Hydroponic; 100 mmol NaCl; seedlings stage	Wang et al., 2011
			qCHL3	Leaf chlorophyll content	QTL mapping	RILs	Hydroponic; EC 12-18 dSm−1 ; seedlings stage	Thomson et al., 2010
QTL_9	Leaf water content	3	qNa3.1	Shoot sodium concentration	QTL mapping	ILs	Hydroponic; EC 12 dSm-1; seedlings stage	Puram et al., 2017
	Leaf Na+ content		qCHL3.1	Chlorophyll content	QTL mapping	ILs	Hydroponic; EC 12 dSm-1; seedlings stage	Puram et al., 2017
	Leaf Na+/K+ ratio		qPL3.1s	Panicle length	QTL mapping	F2	Field; EC 6-8 dSm−1 ; reproductive stage	Mohammadi et al., 2013
QTL_10	Ratio of chlorophyll a to chlorophyll b	3	1722 (TropGene)	Biomass	QTL mapping	RILs F6	Greenhouse; water stress 49 das up to 56 das	Price et al., 2002
			qNa3.1	Shoot sodium concentration	QTL mapping	ILs	Hydroponic; EC 12 dSm-1; seedlings stage	Puram et al., 2017
			qCHL3.1	Chlorophyll content	QTL mapping	ILs	Hydroponic; EC 12 dSm-1; seedlings stage	Puram et al., 2017
			qPL3.1s	Panicle length	QTL mapping	F2	Field; EC 6-8 dSm−1 ; reproductive stage	Mohammadi et al., 2013
				Number of panicles per plant	GWAS	190 Thai rice accessions	Greenhouse; 150 mmol NaCl; flowering stage	Lekkar et al., 2019
QTL_11	Ratio of chlorophyll a to chlorophyll b	4	2106 (TropGene)	K+ uptake	QTL mapping	RILs F6	Hydroponic; 100 mM NaCl; seedling stage	Koyama et al., 2001
			2108 (TropGene)	Na+ concentration in shoot	QTL mapping	RILs F6	Hydroponic; 100 mM NaCl; seedling stage	Koyama et al., 2001
			2109 (TropGene)	Na+/K+ ratio	QTL mapping	RILs F6	Hydroponic; 100 mM NaCl; seedling stage	Koyama et al., 2001
			qSTL4-2	Salt tolerance level	GWAS	664 accessions	Hydroponic; 0,9% NaCl; seedling stage	Yuan et al., 2020
			qSTL4-2	Salt tolerance level	GWAS	428 accessions	Hydroponic; 0,9% NaCl; seedling stage	Yuan et al., 2020
QTL_12	Ratio of chlorophyll a to chlorophyll b	4	qPH4.1	Plant height	QTL mapping	F2	Pots; EC 10 dSm−1 ; reproductive stage	Hossain et al., 2015
			qPH4	Plant height	QTL mapping	RILs	Hydroponic; EC 12-18 dSm−1 ; seedlings stage	Thomson et al., 2010
			qIR-4	Imbibition Rate	QTL mapping	RILs, F2:9	Hydroponic; 100 mmol NaCl; seedlings stage	Wang et al., 2011
			qSES4	Visual tolerance score	QTL mapping	RILs	Hydroponic; EC 12-18 dSm−1 ; seedlings stage	Thomson et al., 2010
			qCHL4	Leaf chlorophyll content	QTL mapping	RILs	Hydroponic; EC 12-18 dSm−1 ; seedlings stage	Thomson et al., 2010
QTL_13	Ratio of chlorophyll a to chlorophyll b	5	qSIS5.1	Salt injury score	QTL mapping	ILs	Hydroponic; EC 12 dSm-1; seedlings stage	Puram et al., 2017
	Leaf water content			Number of panicles per plant	GWAS	190 Thai rice accessions	Greenhouse; 150 mmol NaCl; flowering stage	Lekkar et al., 2019
QTL_14	Total chlorophyll content	7	qSFW7	Shoot fresh weight	QTL mapping	RILs	Hydroponic; EC 12 dSm-1; seedlings stage	Gimhani et al., 2016
			qRFW7	Root fresh weight	QTL mapping	RILs	Hydroponic; EC 12 dSm-1; seedlings stage	Gimhani et al., 2016
			qSDW7	Shoot dry weight	QTL mapping	RILs	Hydroponic; EC 12 dSm-1; seedlings stage	Gimhani et al., 2016
			qRDW7	Root dry weight	QTL mapping	RILs	Hydroponic; EC 12 dSm-1; seedlings stage	Gimhani et al., 2016
			q07_01	Na+/K+ ratio	GWAS	240 temperate japonica accessions	Hydroponic; 50 mmol NaCl; seedlings stage	Frouin et al., 2018
QTL_15	Total chlorophyll content	7	qPH7.1s	Plant height	QTL mapping	F2	Field; EC 6-8 dSm−1 ; reproductive stage	Mohammadi et al., 2013
			qSKC7	Shoot K+ concentration	QTL mapping	Reciprocal Ils	Hydroponic; 140 mmol NaCl; seedlings stage	Cheng et al., 2012
			qGP-7-2	Germination percentage	QTL mapping	RILs, F2:9	Hydroponic; 100 mmol NaCl; seedlings stage	Wang et al., 2011
QTL_16	Score	7	1730 (TropGene)	Biomass	QTL mapping	RILs F6	Greenhouse; water stress 49 das up to 56 das	Price et al., 2002
	Leaf water content		qSKC7	Shoot K+ concentration	QTL mapping	Reciprocal Ils	Hydroponic; 140 mmol NaCl; seedlings stage	Cheng et al., 2012
			qGP-7-2	Germination percentage	QTL mapping	RILs, F2:9	Hydroponic; 100 mmol NaCl; seedlings stage	Wang et al., 2011
QTL_18	Total chlorophyll content	8	2175 (TropGene)	Leaf water content	QTL mapping	RILs F9	Pots; 24 days salt free then gradual raise up to 150 mol.m-3	Ul Haq et al., 2010
			qCHL8.2	Chlorophyll content	QTL mapping	ILs	Hydroponic; EC 12 dSm-1; seedlings stage	Puram et al., 2017
			q08_02	Sodium mass fraction	GWAS	240 temperate japonica accessions	Hydroponic; 50 mmol NaCl; seedlings stage	Frouin et al., 2018
			q08_02	Na+/K+ ratio	GWAS	240 temperate japonica accessions	Hydroponic; 50 mmol NaCl; seedlings stage	Frouin et al., 2018
QTL_19	Chlorophyll a content	8	2175 (TropGene)	Leaf water content	QTL mapping	RILs F9	Pots; 24 days salt free then gradual raise up to 150 mol.m-3	Ul Haq et al., 2010
	Chlorophyll b content		1737 (TropGene)	Biomass	QTL mapping	RILs F6	Greenhouse; water stress 5 das up to 56 das	Price et al., 2002
			17 (TropGene)	Tiller number	QTL mapping	DH	Field; PVC pipes; water stressed up to 85 das	Hemamalini et al., 2000
			qNaLV-8.2	Na+ concentration in leaves at vegetative stage	QTL mapping	F5	Pots; 100 mmol NaCl; tillering stage	Ammar et al., 2009
			qNaLR-8.1	Na+ concentration in leaves at reproductive stage	QTL mapping	F8	Pots; 100 mmol NaCl; tillering stage	Ammar et al., 2009
			qNaSV-8.1	Na+ concentration in stem at vegetative stage	QTL mapping	F11	Pots; 100 mmol NaCl; tillering stage	Ammar et al., 2009
			qKLR-8.1	K+ concentration in leaves at reproductive stage	QTL mapping	F13	Pots; 100 mmol NaCl; tillering stage	Ammar et al., 2009
			qNa/KLR-8.1	Na+/K+ concentration in leaves at reproductive stage	QTL mapping	F16	Pots; 100 mmol NaCl; tillering stage	Ammar et al., 2009
			qNa/KSV-8.1	Na+/K+ concentration in stems at vegetative stage	QTL mapping	F22	Pots; 100 mmol NaCl; tillering stage	Ammar et al., 2009
			qSTR8	Standard tolerance ranking	QTL mapping	F2:4	Hydroponic; EC 12 dSm-1; seedlings stage	Ghomi et al., 2013
QTL_20	Chlorophyll a content	9	1307 (TropGene)	Relative biomass	QTL mapping	RILs F8:10	Field; PVC pipes; stressed vs well watered	Yue et al., 2006
	Chlorophyll b content
	Ratio of chlorophyll a to chlorophyll b
QTL_21	Ratio of chlorophyll a to chlorophyll b	9	1307 (TropGene)	Relative biomass	QTL mapping	RILs F8:10	Field; PVC pipes; stressed vs well watered	Yue et al., 2006
	Leaf Na+ content		qSKC9 (CIM/ICIM)	Shoot K+ concentration	QTL mapping	RILs, F2:9	Hydroponic; 100-120 mmol NaCl; seedlings stage	Wang et al., 2012a
	Leaf Na+/K+ ratio		qSNC9	Shoot Na+ concentration	QTL mapping	RILs, F2:9	Hydroponic; 100-120 mmol NaCl; seedlings stage	Wang et al., 2012a
	Leaf water content		q09_01	Relative shoot biomass	GWAS	240 temperate japonica accessions	Hydroponic; 50 mmol NaCl; seedlings stage	Frouin et al., 2018
QTL_23	Leaf water content	10	2101 (TropGene)	Relative biomass	QTL mapping	DH	Petri dishes; 0.5% NaCl	Prasad et al., 2000
	Score		qCHL10.1	Chlorophyll content	QTL mapping	ILs	Hydroponic; EC 12 dSm-1; seedlings stage	Puram et al., 2017
	Leaf Na+ content		qCHL10.18	Chlorophyll content	QTL mapping	RILs	Hydroponic; EC 12 dSm−1 ; seedlings stage	De leon et al., 2016
			qCHL10.18	Chlorophyll content	QTL mapping	RILs	Hydroponic; EC 12 dSm−1 ; seedlings stage	De leon et al., 2016
				Number of panicles per plant	GWAS	190 Thai rice accessions	Greenhouse; 150 mmol NaCl; flowering stage	Lekkar et al., 2019
QTL_24	Score	11	qDRW11	Dry root weight	QTL mapping	RILs, F2:9	Hydroponic; 0.5-0.7% NaCl; seedlings stage	Wang et al., 2012b
	Ratio of chlorophyll a to chlorophyll b
QTL_25	Score	11	2177 (TropGene)	Leaf water content	QTL mapping	RILs F9	Pots; 24 days salt free then gradual raise up to 150 mol.m-3	Ul Haq et al., 2010
	Leaf Na+ content		2178 (TropGene)	Leaf water content	QTL mapping	RILs F9	Pots; 24 days salt free then gradual raise up to 150 mol.m-3	Ul Haq et al., 2010
	Leaf K+ content		1740 (TropGene)	Biomass	QTL mapping	RILs F6	Greenhouse; water stress 5 das up to 56 das	Price et al., 2002
	Leaf water content		qSHL11.1	Shoot length	QTL mapping	ILs	Hydroponic; EC 12 dSm-1; seedlings stage	Puram et al., 2017
	Leaf Na+/K+ ratio		qRTL11.1	Root length	QTL mapping	ILs	Hydroponic; EC 12 dSm-1; seedlings stage	Puram et al., 2017
				Number of unfilled grains per plant	GWAS	190 Thai rice accessions	Greenhouse; 150 mmol NaCl; flowering stage	Lekkar et al., 2019
				Number of unfilled grains per plant	GWAS	190 Thai rice accessions	Greenhouse; 150 mmol NaCl; flowering stage	Lekkar et al., 2019
				Number of unfilled grains per plant	GWAS	190 Thai rice accessions	Greenhouse; 150 mmol NaCl; flowering stage	Lekkar et al., 2019
QTL_26	Ratio of chlorophyll a to chlorophyll b	12	qSH12.2	Seedling height	QTL mapping	RILs, F2:9	Hydroponic; 0.5-0.7% NaCl; seedlings stage	Wang et al., 2012b
			qSHL12.25	Shoot length	QTL mapping	RILs	Hydroponic; EC 12 dSm−1 ; seedlings stage	De leon et al., 2016
References:
	Ammar, M.H.M.; Pandit, A.; Singh, R.K.; Sameena, S.; Chauhan, M.S.; Singh, A.K.; Sharma, P.C.; Gaikwad, K.; Sharma, T.R.; Mohapatra, T.; et al. Mapping of QTLs Controlling Na+, K+ and CI− Ion Concentrations in Salt Tolerant Indica Rice Variety CSR27. J. Plant Biochem. Biotechnol. 2009, 18, 139–150, doi:10.1007/BF03263312.
	Batayeva, D.; Labaco, B.; Ye, C.; Li, X.; Usenbekov, B.; Rysbekova, A.; Dyuskalieva, G.; Vergara, G.; Reinke, R.; Leung, H. Genome-Wide Association Study of Seedling Stage Salinity Tolerance in Temperate Japonica Rice Germplasm. BMC Genet 2018, 19, 2, doi:10.1186/s12863-017-0590-7.
	Cheng, L.; Wang, Y.; Meng, L.; Hu, X.; Cui, Y.; Sun, Y.; Zhu, L.; Ali, J.; Xu, J.; Li, Z. Identification of Salt-Tolerant QTLs with Strong Genetic Background Effect Using Two Sets of Reciprocal Introgression Lines in Rice. Genome 2012, 55, 45–55, doi:10.1139/g11-075.
	De Leon, T.B.; Linscombe, S.; Subudhi, P.K. Molecular Dissection of Seedling Salinity Tolerance in Rice (Oryza Sativa L.) Using a High-Density GBS-Based SNP Linkage Map. Rice 2016, 9, 52, doi:10.1186/s12284-016-0125-2.
	Frouin, J.; Languillaume, A.; Mas, J.; Mieulet, D.; Boisnard, A.; Labeyrie, A.; Bettembourg, M.; Bureau, C.; Lorenzini, E.; Portefaix, M.; et al. Tolerance to Mild Salinity Stress in Japonica Rice: A Genome-Wide Association Mapping Study Highlights Calcium Signaling and Metabolism Genes. PLoS ONE 2018, 13, e0190964, doi:10.1371/journal.pone.0190964.
	Ghomi, K.; Rabiei, B.; Sabouri, H.; Sabouri, A. Mapping QTLs for Traits Related to Salinity Tolerance at Seedling Stage of Rice ( Oryza Sativa L.): An Agrigenomics Study of an Iranian Rice Population. OMICS: A Journal of Integrative Biology 2013, 17, 242–251, doi:10.1089/omi.2012.0097.
	Gimhani, D.R.; Gregorio, G.B.; Kottearachchi, N.S.; Samarasinghe, W.L.G. SNP-Based Discovery of Salinity-Tolerant QTLs in a Bi-Parental Population of Rice (Oryza Sativa). Mol Genet Genomics 2016, 291, 2081–2099, doi:10.1007/s00438-016-1241-9.
	Hemamalini, G.S.; Shashidhar, H.E.; Hittalmani, S. Molecular Marker Assisted Tagging of Morphological and Physiological Traits under Two Contrasting Moisture Regimes at Peak Vegetative Stage in Rice (Oryza Sativa L.). Euphytica 2000, 112, 69–78, doi:10.1023/A:1003854224905.
	Hossain, H.; Rahman, M.A.; Alam, M.S.; Singh, R.K. Mapping of Quantitative Trait Loci Associated with Reproductive-Stage Salt Tolerance in Rice. J Agro Crop Sci 2015, 201, 17–31, doi:10.1111/jac.12086.
	Koyama, M.L.; Levesley, A.; Koebner, R.M.D.; Flowers, T.J.; Yeo, A.R. Quantitative Trait Loci for Component Physiological Traits Determining Salt Tolerance in Rice. Plant Physiol. 2001, 125, 406–422, doi:10.1104/pp.125.1.406.
	Kumar, V.; Singh, A.; Mithra, S.V.A.; Krishnamurthy, S.L.; Parida, S.K.; Jain, S.; Tiwari, K.K.; Kumar, P.; Rao, A.R.; Sharma, S.K.; et al. Genome-Wide Association Mapping of Salinity Tolerance in Rice (Oryza Sativa). DNA Research 2015, 22, 133–145, doi:10.1093/dnares/dsu046.
	Lafitte, R.H.; Courtois, B. Genetic Variation in Performance under Reproductive-Stage Water Deficit in a Doubled Haploid Rice Population in Upland Fields. In Proceedings of the Molecular approaches for the genetic improvement of cereals for stable production in water-limited environments; CIMMYT: El Batan, Mexico, June 21 1999.
	Lekklar, C.; Pongpanich, M.; Suriya-arunroj, D.; Chinpongpanich, A.; Tsai, H.; Comai, L.; Chadchawan, S.; Buaboocha, T. Genome-Wide Association Study for Salinity Tolerance at the Flowering Stage in a Panel of Rice Accessions from Thailand. BMC Genomics 2019, 20, 76, doi:10.1186/s12864-018-5317-2.
	Mohammadi, R.; Mendioro, M.S.; Diaz, G.Q.; Gregorio, G.B.; Singh, R.K. Mapping Quantitative Trait Loci Associated with Yield and Yield Components under Reproductive Stage Salinity Stress in Rice (Oryza Sativa L.). J Genet 2013, 92, 433–443, doi:10.1007/s12041-013-0285-4.
	Prasad, S.R.; Bagali, P.G.; Hittalmani, S.; Shashidhar, H.E. Molecular Mapping of Quantitative Trait Loci Associated with Seedling Tolerance to Salt Stress in Rice (Oryza Sativa L.). Curr. Sci. 2000, 78, 162–164.
	Price, A.H.; Steele, K.A.; Moore, B.J.; Jones, R.G.W. Upland Rice Grown in Soil-®lled Chambers and Exposed to Contrasting Water-De®cit Regimes II. Mapping Quantitative Trait Loci for Root Morphology and Distribution. Field Crops Research 2002, 19.
	Puram, V.R.R.; Ontoy, J.; Linscombe, S.; Subudhi, P.K. Genetic Dissection of Seedling Stage Salinity Tolerance in Rice Using Introgression Lines of a Salt Tolerant Landrace Nona Bokra. Journal of Heredity 2017, 108, 658–670, doi:10.1093/jhered/esx067.
	Sabouri, H.; Rezai, A.M.; Moumeni, A.; Kavousi, A.; Katouzi, M.; Sabouri, A. QTLs Mapping of Physiological Traits Related to Salt Tolerance in Young Rice Seedlings. Biologia plant. 2009, 53, 657–662, doi:10.1007/s10535-009-0119-7.
	Thomson, M.J.; de Ocampo, M.; Egdane, J.; Rahman, M.A.; Sajise, A.G.; Adorada, D.L.; Tumimbang-Raiz, E.; Blumwald, E.; Seraj, Z.I.; Singh, R.K.; et al. Characterizing the Saltol Quantitative Trait Locus for Salinity Tolerance in Rice. Rice 2010, 3, 148–160, doi:10.1007/s12284-010-9053-8.
	Ul Haq, T.; Gorham, J.; Akhtar, J.; Akhtar, N.; Steele, K.A. Dynamic Quantitative Trait Loci for Salt Stress Components on Chromosome 1 of Rice. Functional Plant Biol. 2010, 37, 634–645, doi:10.1071/FP09247.
	Wang, Z.; Chen, Z.; Cheng, J.; Lai, Y.; Wang, J.; Bao, Y.; Huang, J.; Zhang, H. QTL Analysis of Na+ and K+ Concentrations in Roots and Shoots under Different Levels of NaCl Stress in Rice (Oryza Sativa L.). PLoS ONE 2012b, 7, e51202, doi:10.1371/journal.pone.0051202.
	Wang, Z.; Cheng, J.; Chen, Z.; Huang, J.; Bao, Y.; Wang, J.; Zhang, H. Identification of QTLs with Main, Epistatic and QTL × Environment Interaction Effects for Salt Tolerance in Rice Seedlings under Different Salinity Conditions. Theor Appl Genet 2012a, 125, 807–815, doi:10.1007/s00122-012-1873-z.
	Wang, Z.; Wang, J.; Bao, Y.; Wu, Y.; Zhang, H. Quantitative Trait Loci Controlling Rice Seed Germination under Salt Stress. Euphytica 2011, 178, 297–307, doi:10.1007/s10681-010-0287-8.
	Yuan, J.; Wang, X.; Zhao, Y.; Khan, N.U.; Zhao, Z.; Zhang, Y.; Wen, X.; Tang, F.; Wang, F.; Li, Z. Genetic Basis and Identification of Candidate Genes for Salt Tolerance in Rice by GWAS. Sci Rep 2020, 10, 9958, doi:10.1038/s41598-020-66604-7.
	Yue, B.; Xue, W.; Xiong, L.; Yu, X.; Luo, L.; Cui, K.; Jin, D.; Xing, Y.; Zhang, Q. Genetic Basis of Drought Resistance at Reproductive Stage in Rice: Separation of Drought Tolerance From Drought Avoidance. Genetics 2006, 172, 1213–1228, doi:10.1534/genetics.105.045062.

## Sheet: Table S3
Table S3. Colocalizations of the QTLs detected in this and previous studies using the same rice panel and genotyping data
No	QTL name	Trait	Chromosome	SNP position	QTL start (bp)	QTL end (bp)	Stress	Ref	DOI
1	qSHW1/qTTW3	Ratio of shoot weight to total weight	1	38614134	38490041	39022056	Jasmonate treatment	To et al., 2019	10.1186/s12284-019-0327-5
2	qSHW1/qTTW3	Ratio of shoot weight to total weight	1	38614137	38490041	39022056	Jasmonate treatment	To et al., 2019	10.1186/s12284-019-0327-5
3	qSHW1/qTTW3	Ratio of shoot weight to total weight	1	38847771	38490041	39022056	Jasmonate treatment	To et al., 2019	10.1186/s12284-019-0327-5
4	qSHW1/qTTW3	Ratio of shoot weight to total weight	1	38997056	38490041	39022056	Jasmonate treatment	To et al., 2019	10.1186/s12284-019-0327-5
5	QTL_3	Ratio of chlorophyll a to chlorophyll b	1	38614137	38515041	38722651	Salinity stress	This study
6	QTL_3	Ratio of chlorophyll a to chlorophyll b	1	38614137	38515041	38722651	Salinity stress	This study
7	QTL_33	Primary branch number	3	576380	526380	626380	No stress	Ta et al., 2018	10.1186/s12870-018-1504-50
8	QTL_33	Rachis length	3	576380	526380	626380	No stress	Ta et al., 2018	10.1186/s12870-018-1504-51
9	QTL_6	Ratio of chlorophyll a to chlorophyll b	3	624797	526748	1177466	Salinity stress	This study
10	QTL_8	Ratio of chlorophyll a to chlorophyll b	3	29804629	29719291	29898084	Salinity stress	This study
11	QTL_8	Ratio of chlorophyll a to chlorophyll b	3	29804629	29719291	29898084	Salinity stress	This study
12	QTL_8	Ratio of chlorophyll a to chlorophyll b	3	29819773	29719291	29898084	Salinity stress	This study
13	QTL_8	Ratio of chlorophyll a to chlorophyll b	3	29819773	29719291	29898084	Salinity stress	This study
14	QTL_8	Ratio of chlorophyll a to chlorophyll b	3	29859800	29719291	29898084	Salinity stress	This study
15	QTL_8	Ratio of chlorophyll a to chlorophyll b	3	29888731	29719291	29898084	Salinity stress	This study
16	QTL_8	Ratio of chlorophyll a to chlorophyll b	3	29898084	29719291	29898084	Salinity stress	This study
17	QTL_8	Ratio of chlorophyll a to chlorophyll b	3	29898084	29719291	29898084	Salinity stress	This study
18	q9	Number of tillers	3	29793313	29743313	29843313	No stress	Phung et al., 2016	10.1186/s12870-016-0747-y
19	QTL_17	Ratio of chlorophyll a to chlorophyll b	8	386798	235171	472039	Salinity stress	This study
20	QTL_17	Ratio of chlorophyll a to chlorophyll b	8	386798	235171	472039	Salinity stress	This study
21	QTL_17	Ratio of chlorophyll a to chlorophyll b	8	390610	235171	472039	Salinity stress	This study
22	QTL_17	Ratio of chlorophyll a to chlorophyll b	8	390610	235171	472039	Salinity stress	This study
23	QTL_17	Ratio of chlorophyll a to chlorophyll b	8	393209	235171	472039	Salinity stress	This study
24	QTL_17	Ratio of chlorophyll a to chlorophyll b	8	393209	235171	472039	Salinity stress	This study
25	QTL_17	Score	8	460421	235171	472039	Salinity stress	This study
26	q9	Relative water content after 2 weeks of drought stress	8	298529	298529	415144	Drought stress	Hoang et al., 2019	10.1186/s12284-018-0258-6
27	q9	Slope of relative water content after 2 weeks of drought stress	8	298529	298529	415144	Drought stress	Hoang et al., 2019	10.1186/s12284-018-0258-6
28	q9	Relative water content after 2 weeks of drought stress	8	415144	298529	415144	Drought stress	Hoang et al., 2019	10.1186/s12284-018-0258-6
29	q9	Relative water content after 3 weeks of drought stress	8	415144	298529	415144	Drought stress	Hoang et al., 2019	10.1186/s12284-018-0258-6
30	q9	Slope of relative water content after 2 weeks of drought stress	8	415144	298529	415144	Drought stress	Hoang et al., 2019	10.1186/s12284-018-0258-6
31	q9	Drought sensitivity score after 2 weeks of drought stress	8	415144	298529	415144	Drought stress	Hoang et al., 2019	10.1186/s12284-018-0258-6
32	q9	Drought sensitivity score after 3 weeks of drought stress	8	415144	298529	415144	Drought stress	Hoang et al., 2019	10.1186/s12284-018-0258-6
33	q9	Drought sensitivity score after 4 weeks of drought stress	8	415144	298529	415144	Drought stress	Hoang et al., 2019	10.1186/s12284-018-0258-6
34	q9	Recovery ability	8	415144	298529	415144	Drought stress	Hoang et al., 2019	10.1186/s12284-018-0258-6
35	QTL_22	Rachis length	9	878025	799160	1092267	No stress	Ta et al., 2018	10.1186/s12870-018-1504-139
36	QTL_22	Rachis length	9	884616	799160	1092267	No stress	Ta et al., 2018	10.1186/s12870-018-1504-140
37	QTL_22	Rachis length	9	903017	799160	1092267	No stress	Ta et al., 2018	10.1186/s12870-018-1504-141
38	QTL_22	Rachis length	9	962431	799160	1092267	No stress	Ta et al., 2018	10.1186/s12870-018-1504-142
39	QTL_20	Chlorophyll b content	9	878025	799160	1286768	Salinity stress	This study
40	QTL_20	Chlorophyll b content	9	903017	799160	1286768	Salinity stress	This study
41	QTL_20	Chlorophyll a content	9	962431	799160	1286768	Salinity stress	This study
42	QTL_20	Ratio of chlorophyll a to chlorophyll b	9	1068703	799160	1286768	Salinity stress	This study
43	QTL_20	Chlorophyll a content	9	1264501	799160	1286768	Salinity stress	This study
44	QTL_26	Ratio of chlorophyll a to chlorophyll b	12	25886365	25841227	26215713	Salinity stress	This study
45	QTL_26	Ratio of chlorophyll a to chlorophyll b	12	25889389	25841227	26215713	Salinity stress	This study
46	QTL_26	Ratio of chlorophyll a to chlorophyll b	12	25929308	25841227	26215713	Salinity stress	This study
47	QTL_26	Ratio of chlorophyll a to chlorophyll b	12	25981081	25841227	26215713	Salinity stress	This study
48	QTL_26	Ratio of chlorophyll a to chlorophyll b	12	25981089	25841227	26215713	Salinity stress	This study
49	QTL_50	Primary branch length	12	25986861	25968897	26215713	No stress	Ta et al., 2018	10.1186/s12870-018-1504-163
Associations co-localized in the other papers are highlighted in blue
Similar significant SNPs detected in the present study and the others are highlighted in red
References:
	Hoang, G.T.; Gantet, P.; Nguyen, K.H.; Phung, N.T.P.; Ha, L.T.; Nguyen, T.T.; Lebrun, M.; Courtois, B.; Pham, X.H. Genome-Wide Association Mapping of Leaf Mass Traits in a Vietnamese Rice Landrace Panel. PLoS ONE 2019, 14, e0219274, doi:10.1371/journal.pone.0219274.
	Phung, N.T.P.; Mai, C.D.; Mournet, P.; Frouin, J.; Droc, G.; Ta, N.K.; Jouannic, S.; Le, L.T.; Do, V.N.; Gantet, P.; et al. Characterization of a Panel of Vietnamese Rice Varieties Using DArT and SNP Markers for Association Mapping Purposes. BMC Plant Biol 2014, 14, 371, doi:10.1186/s12870-014-0371-7.
	Ta, K.N.; Khong, N.G.; Ha, T.L.; Nguyen, D.T.; Mai, D.C.; Hoang, T.G.; Phung, T.P.N.; Bourrie, I.; Courtois, B.; Tran, T.T.H.; et al. A Genome-Wide Association Study Using a Vietnamese Landrace Panel of Rice (Oryza Sativa) Reveals New QTLs Controlling Panicle Morphological Traits. BMC Plant Biol 2018, 18, 282, doi:10.1186/s12870-018-1504-1.
	To, H.T.M.; Nguyen, H.T.; Dang, N.T.M.; Nguyen, N.H.; Bui, T.X.; Lavarenne, J.; Phung, N.T.P.; Gantet, P.; Lebrun, M.; Bellafiore, S.; et al. Unraveling the Genetic Elements Involved in Shoot and Root Growth Regulation by Jasmonate in Rice Using a Genome-Wide Association Study. Rice 2019, 12, 69, doi:10.1186/s12284-019-0327-5.

## Sheet: Table S4
Table S4. List of the 183 rice accessions used in the experiment
Accession	Accession name	Genebank ID	Province	Type	Ecosyst.	Group
AZ	AZUCENA	IRGC_328	na	IMP	UP	J
G1	Tep hai phong	VNPRC_11	Hai Phong	TRAD	na	I
G10	Tam son nam dinh	VNPRC_216	Nam Dinh	TRAD	na	I
G100	Khau quai dang 2	VNPRC_6969	Tuyen Quang	TRAD	UP	J
G101	Dieo kbin	VNPRC_7295	Tay Nguyen	TRAD	na	J
G102	Tzo koh dang 2	VNPRC_7303	Thua Thien Hue	TRAD	na	I
G103	Cu pua dang 1	VNPRC_7304	Thua Thien Hue	TRAD	na	J
G104	Cu pua dang 2	VNPRC_7305	Thua Thien Hue	TRAD	na	I
G105	Nep thai lan	VNPRC_7312	Ha Giang	TRAD	na	I
G106	Nep hai hau	VNPRC_7316	Ninh Binh	TRAD	IR	J
G107	Nep thai binh lun	VNPRC_7317	Ninh Binh	TRAD	IR	J
G108	Tam ap be	VNPRC_7318	Ninh Binh	TRAD	IR	m
G109	Manh gie	VNPRC_7349	Quang Binh	TRAD	UP	I
G11	Tam tron hai duong	VNPRC_219	Hai Duong	TRAD	na	I
G110	Ran trang	VNPRC_7823	Binh Thuan	TRAD	UP	I
G111	Nep ray	VNPRC_7824	Binh Thuan	TRAD	UP	I
G113	Nang thiet	VNPRC_7827	Vung Tau	TRAD	IR	I
G115	Koi loi	VNPRC_7910	na	TRAD	na	I
G117	Khao sang	VNPRC_7930	Quang Tri	TRAD	UP	J
G119	L26	VNPRC_9198	na	IMP	na	I
G12	Tam cao vinh phuc	VNPRC_226	Vinh Phuc	TRAD	na	I
G120	Bay thanh	VNPRC_9219	Ca Mau	TRAD	na	I
G124	Nep den	VNPRC_9355	Quang Ninh	TRAD	IR	J
G125	Nep nuong	VNPRC_9356	Quang Ninh	TRAD	na	I
G126	Khau dam doi	VNPRC_9466	Nghe An	TRAD	UP	J
G128	Khau dam	VNPRC_9476	Nghe An	TRAD	UP	J
G129	Lc 93-2	VNPRC_9507	Khanh Hoa	TRAD	UP	I
G130	Lua da bo	VNPRC_9509	Khanh Hoa	TRAD	UP	J
G131	Padai long khanh	VNPRC_9517	Khanh Hoa	TRAD	UP	J
G132	Padai tlig jug	VNPRC_9520	Khanh Hoa	TRAD	UP	I
G133	A 330	VNPRC_9524	Khanh Hoa	IMP	IR	I
G134	Padai caloc	VNPRC_9530	Khanh Hoa	TRAD	UP	J
G136	Phuoc long	VNPRC_9541	Khanh Hoa	TRAD	UP	I
G138	Nang quat	VNPRC_9563	Ben Tre	TRAD	RL	I
G139	Lua nang den	VNPRC_9568	Ben Tre	TRAD	RL	I
G14	Tam nho bac ninh	VNPRC_318	Bac Ninh	TRAD	na	I
G140	Lua bay danh	VNPRC_9570	Ben Tre	TRAD	RL	I
G141	Lua nang nieu chum	VNPRC_9573	Ben Tre	TRAD	RL	I
G143	Nep troi cho	VNPRC_9576	Ben Tre	TRAD	RL	I
G144	Lua mua dia phuong	VNPRC_9578	Ben Tre	TRAD	RL	I
G145	Ba ria	VNPRC_9580	Ben Tre	TRAD	RL	J
G146	Nang loan hat tron	VNPRC_9584	Ben Tre	TRAD	RL	I
G147	Lua loan hat dai	VNPRC_9585	Ben Tre	TRAD	IR	I
G150	Nep dia phuong	VNPRC_9595	Ben Tre	TRAD	IR	I
G152	Loc som	VNPRC_9871	Bac Giang	TRAD	na	J
G153	Te nuong	VNPRC_9874	Thanh Hoa	TRAD	UP	I
G154	Nep thom	VNPRC_9878	Ha Tay	TRAD	IR	J
G155	Khau pe lanh	VNPRC_9908	Son La	TRAD	UP	I
G156	Lua k	VNPRC_9967	na	TRAD	na	I
G157	So crioong	VNPRC_9984	Sekong	TRAD	na	J
G158	Va tai ana acu	VNPRC_12049	Ninh Thuan	TRAD	UP	J
G16	Nep van ruong hoa binh	VNPRC_384	Hoa Binh	TRAD	na	J
G160	Jasmine	VNPRC_12059	An Giang	IMP	UP	I
G161	Bn 1	VNPRC_12066	An Giang	IMP	IR	I
G162	Neang con	VNPRC_12068	An Giang	TRAD	UP	I
G163	Ca choch chap	VNPRC_12071	An Giang	TRAD	UP	I
G165	Giong 90 ngay	VNPRC_12083	Kien Giang	TRAD	RL	I
G166	Chin teo	VNPRC_12086	Kien Giang	TRAD	U	I
G167	Than nong mua	VNPRC_12088	Kien Giang	TRAD	RL	I
G168	Om 1490	VNPRC_12101	Kien Giang	IMP	IR	I
G169	Jasmine 95	VNPRC_12102	Kien Giang	IMP	IR	I
G17	Nep ga gay hai duong	VNPRC_394	Hai Duong	TRAD	na	I
G170	Om 504 japan	VNPRC_12103	Kien Giang	IMP	IR	I
G171	Nep thai	VNPRC_12104	Kien Giang	TRAD	IR	I
G172	Vnd 95-20	VNPRC_12105	Kien Giang	IMP	IR	I
G173	Tam thom trung quoc	VNPRC_12107	Kien Giang	TRAD	IR	I
G177	Cham hom	VNPRC_12563	Hoa Binh	TRAD	na	J
G178	Khau chinh phu	VNPRC_12573	Hoa Binh	TRAD	na	J
G179	Blao pu lau	VNPRC_12581	Hoa Binh	TRAD	na	J
G18	Nep quyt hai duong	VNPRC_407	Hai Duong	TRAD	na	I
G180	Ca dung hat	VNPRC_12637	na	TRAD	na	I
G181	Blau plan pieng	VNPRC_12970	Son La	TRAD	UP	I
G182	Khau mo	VNPRC_13008	Son La	TRAD	UP	I
G183	Khau pe lanh	VNPRC_13076	Son La	TRAD	UP	I
G186	Khau no	VNPRC_13309	Son La	TRAD	UP	I
G187	Khau duong phuong	VNPRC_13320	Son La	TRAD	UP	J
G189	Khau nam rinh	VNPRC_13362	Dien Bien	TRAD	UP	I
G19	On	VNPRC_509	na	TRAD	na	I
G190	Ple phma chua	VNPRC_13363	Dien Bien	TRAD	UP	I
G191	Khau tan	VNPRC_13422	Dien Bien	TRAD	RL	J
G192	Khau bao thai	VNPRC_13423	Dien Bien	TRAD	RL	I
G193	Ble pe xa	VNPRC_13424	Dien Bien	TRAD	UP	J
G194	Ble blau lia	VNPRC_13425	Dien Bien	TRAD	UP	J
G195	Ble bde	VNPRC_13426	Dien Bien	TRAD	UP	J
G196	Ble co pon	VNPRC_13427	Dien Bien	TRAD	UP	m
G2	Ta co lao cai	VNPRC_58	Lao Cai	TRAD	na	I
G20	Te le hoa binh	VNPRC_553	Hoa Binh	TRAD	na	I
G200	Cha fu nu	VNPRC_13431	Lai Chau	TRAD	UP	J
G201	Cha xu phu lu	VNPRC_13435	Lai Chau	TRAD	UP	I
G202	Nong to	VNPRC_13442	Lai Chau	TRAD	UP	J
G203	Plau ca banh	VNPRC_14212	Dien Bien	TRAD	UP	J
G204	Ple do	VNPRC_14215	Dien Bien	TRAD	UP	J
G205	Ble blau cho	VNPRC_14251	Son La	TRAD	UP	I
G206	Ble blau do	VNPRC_14252	Son La	TRAD	UP	J
G207	Khau lua	VNPRC_14278	Son La	TRAD	RL	m
G208	Khau boong lam	VNPRC_14279	Son La	TRAD	RL	I
G209	Ble cho	VNPRC_14386	Lai Chau	TRAD	UP	I
G21	Gie trang hoa binh	VNPRC_614	Hoa Binh	TRAD	na	I
G210	Khau lech	VNPRC_14408	Lao Cai	TRAD	UP	J
G211	Plau ngoang plac	VNPRC_14587	Lao Cai	TRAD	UP	I
G212	Plau bulat	VNPRC_14589	Lao Cai	TRAD	UP	J
G214	Ble blau do	VNPRC_14596	Lao Cai	TRAD	RL	J
G216	Tom beo bua	VNPRC_14607	Lao Cai	TRAD	RL	J
G217	Ble blau soa	VNPRC_14615	Lao Cai	TRAD	RL	J
G219	Khau la lanh	VNPRC_14792	Son La	TRAD	RL	I
G22	Trung trang tuyen quang	VNPRC_760	na	TRAD	na	I
G220	Ple la	VNPRC_T5300	na	TRAD	UP	J
G221	Khau mac co	VNPRC_T5455	na	TRAD	UP	J
G222	Ple ma mu	VNPRC_T6404	na	TRAD	UP	J
G223	Ble blau tan	VNPRC_T6794	na	TRAD	UP	J
G24	Tam xoan hai hau	VNPRC_1048	Nam Dinh	TRAD	na	m
G25	Nep vang ong lac son HB	VNPRC_1058	Hoa Binh	TRAD	na	J
G26	Khau cai noi	VNPRC_1325	Tay Bac	TRAD	na	J
G299	Blao sinh sai	VNPRC_4806	Hoa Binh	TRAD	na	J
G3	An tu do vo	VNPRC_85	na	TRAD	na	I
G30	Tieu chet 5	VNPRC_1625	Can Tho	TRAD	na	I
G300	Nang quot bien	VNPRC_5863	Bac Lieu	TRAD	na	I
G31	Nang chi	VNPRC_1629	Can Tho	TRAD	na	I
G32	Nang dum	VNPRC_1633	Can Tho	TRAD	na	I
G35	Sanaki	VNPRC_1638	Can Tho	na	na	I
G36	Nang tay	VNPRC_1643	Can Tho	TRAD	na	I
G37	Nep cam	VNPRC_1845	Ha Giang	TRAD	RL	I
G38	Nep nuong	VNPRC_1849	Ha Giang	TRAD	UP	J
G39	Nep cam	VNPRC_1851	Ha Giang	TRAD	RL	I
G4	Nhong do hai duong	VNPRC_135	Hai Duong	TRAD	na	I
G40	Nep do	VNPRC_2307	Kien Giang	TRAD	RL	I
G42	Lua hon coi	VNPRC_2313	Kien Giang	TRAD	RL	I
G43	Thanh tua	VNPRC_2315	Kien Giang	TRAD	RL	I
G45	Nep cuc	VNPRC_2367	Ninh Binh	TRAD	RL	J
G46	Nep ba lao	VNPRC_2368	Nam Dinh	TRAD	MG	J
G47	Nep ong lao	VNPRC_2369	Nam Dinh	TRAD	MG	J
G48	Lua ngoi	VNPRC_2371	Nam Dinh	TRAD	MG	J
G49	DT10	VNPRC_2395	na	IMP	na	I
G5	Nhong trang hai phong	VNPRC_149	Hai Phong	TRAD	na	I
G50	Lua nep 3 thang dang 1	VNPRC_3323	Quang Nam	TRAD	UP	J
G51	Ba trang huong	VNPRC_3332	Quang Nam	TRAD	UP	I
G52	Ba trang	VNPRC_3334	Quang Nam	TRAD	UP	I
G53	Lua can do	VNPRC_3351	na	TRAD	na	I
G54	Lua loc do	VNPRC_3360	Quang Nam	TRAD	RL	I
G56	Lua man	VNPRC_3363	Quang Nam	TRAD	RL	I
G57	Nep ghim huong	VNPRC_3364	Quang Nam	TRAD	RL	I
G58	Nep huong lang	VNPRC_3368	Quang Nam	TRAD	MG	I
G59	Nep mam	VNPRC_3371	Quang Nam	TRAD	na	I
G6	Som giai hung yen	VNPRC_170	na	TRAD	na	I
G61	Nep ran	VNPRC_3402	Quang Binh	TRAD	na	J
G62	Quang trang	VNPRC_3426	Quang Tri	TRAD	IR	I
G63	Chiem do	VNPRC_3429	Quang Tri	TRAD	na	I
G64	Ven do	VNPRC_3433	Quang Tri	TRAD	IR	I
G65	Nuoc man dang 1	VNPRC_3443	Quang Tri	TRAD	RL	I
G67	Lua tri do dang 2	VNPRC_3485	Binh Dinh	TRAD	RL	I
G68	Nep 3 thang	VNPRC_3487	Binh Dinh	TRAD	IR	m
G69	Coc moi dang 1	VNPRC_3488	Binh Dinh	TRAD	RL	I
G7	Te trang hoa binh	VNPRC_172	Hoa Binh	TRAD	na	I
G70	Coc moi dang 2	VNPRC_3489	Binh Dinh	TRAD	RL	I
G72	Lua cang dang 1	VNPRC_3494	Binh Dinh	TRAD	RL	I
G73	Lua cang dang 2	VNPRC_3495	Binh Dinh	TRAD	RL	I
G74	Nep qua co rau dang 2	VNPRC_3497	Binh Dinh	TRAD	RL	I
G77	Cang kien dang 1	VNPRC_3506	Binh Dinh	TRAD	RL	I
G78	Cang kien dang 2	VNPRC_3507	Binh Dinh	TRAD	RL	I
G79	Lua da dang 2	VNPRC_3508	Binh Dinh	TRAD	RL	I
G8	Chon tu 502 hoc vien	VNPRC_175	na	TRAD	na	I
G80	Ba ktong	VNPRC_3517	Quang Ngai	TRAD	UP	J
G81	Ba do dang 1	VNPRC_3519	Quang Ngai	TRAD	UP	m
G83	Nep vang	VNPRC_3522	Quang Ngai	TRAD	UP	J
G84	Ba cho k'te	VNPRC_3525	Binh Dinh	TRAD	na	J
G85	Chanh trui	VNPRC_3550	Thanh Hoa	TRAD	MG	J
G86	Tan ngan	VNPRC_3588	Yen Bai	TRAD	na	J
G87	Khau pan pua	VNPRC_3886	na	TRAD	na	J
G88	Ble ma mua	VNPRC_3895	na	TRAD	na	J
G89	Khau bo kha	VNPRC_3947	na	TRAD	na	J
G9	Loc trang som plei cau	VNPRC_200	na	TRAD	na	I
G90	Blao clia	VNPRC_4812	Hoa Binh	TRAD	UP	J
G91	Blao co ken	VNPRC_4815	Hoa Binh	TRAD	UP	J
G92	Blao co cam	VNPRC_4820	Hoa Binh	TRAD	UP	J
G93	Po le po lau xa	VNPRC_5034	Nghe An	TRAD	UP	I
G94	Lua do	VNPRC_5111	Thua Thien Hue	TRAD	UP	I
G95	Lua cham	VNPRC_5127	Nam Dinh	TRAD	RL	I
G96	Chiem rong	VNPRC_6191	Nam Dinh	TRAD	IR	I
G98	Ngoi tia	VNPRC_6203	Nam Dinh	TRAD	RL	J
G99	Lua cham bien	VNPRC_6234	Ninh Binh	TRAD	RL	I
IR64	IR64	IRGC_66970	na	IMP	IR	I
NPB	NIPPONBARE	IRGC_12731	na	IMP	IR	J
IR29	IR29		IRRI		IR	I
